# Supplementary material for: Clonal Dissemination of Multidrug-Resistant and Hypervirulent Klebsiella pneumoniae Clonal Complex in a Chinese Hospital
Source: Pathogens. 2022 Oct 18;11(10):1202. doi: 10.3390/pathogens11101202 (PMC9607059; doi:10.3390/pathogens11101202)
Supplement: Supplementary file 1 [file pathogens-11-01202-s001.zip]

Archive with 1 entries (1 files):
- pathogens-1967739-Figure S1.pdf
